# Supplementary material for: tRNA 2′-O-methylation by a duo of TRM7/FTSJ1 proteins modulates small RNA silencing in Drosophila
Source: Nucleic Acids Res. 2020 Jan 16;48(4):2050–72. doi: 10.1093/nar/gkaa002 (PMC7038984; doi:10.1093/nar/gkaa002)
Supplement: gkaa002_Supplemental_Files [file gkaa002_supplemental_files.zip]

Archive with 4 entries (4 files):
- CG7009vsCtr_ensemblFDR_0.05_up_down.wo_Ctr_3.xls
- Galaxy-Workflow-class-Annotate_datasets.ga
- Galaxy-Workflow-Small_RNA_size_distributions (2).ga
- Sup_Figures and Legends S1_S7.pdf
