# Supplementary material for: tRNA 2′-O-methylation by a duo of TRM7/FTSJ1 proteins modulates small RNA silencing in Drosophila
Source: Nucleic Acids Res. 2020 Jan 16;48(4):2050–72. doi: 10.1093/nar/gkaa002 (PMC7038984; doi:10.1093/nar/gkaa002)
Supplement: gkaa002_Supplemental_Files [file gkaa002_supplemental_files.zip › Galaxy-Workflow-class-Annotate_datasets.ga]

{"uuid": "0c95977b-b926-4b13-b06f-c26f9a520640", "tags": [], "format-version": "0.1", "name": "Annotate datasets", "version": 5, "steps": {"0": {"tool_id": null, "tool_version": null, "outputs": [], "workflow_outputs": [], "input_connections": {}, "tool_state": "{\"collection_type\": \"list\"}", "id": 0, "uuid": "acc07d66-91cc-4329-8973-c8b1357660e7", "errors": null, "name": "Input dataset collection", "label": null, "inputs": [], "position": {"top": 164, "left": 146}, "annotation": "", "content_id": null, "type": "data_collection_input"}, "1": {"tool_id": null, "tool_version": null, "outputs": [], "workflow_outputs": [], "input_connections": {}, "tool_state": "{}", "id": 1, "uuid": "dd7115d2-5e6a-4948-a5da-237084cc9719", "errors": null, "name": "Input dataset", "label": "Dm6 AND tRNAext", "inputs": [], "position": {"top": 251, "left": 177.5}, "annotation": "", "content_id": null, "type": "data_input"}, "2": {"tool_id": null, "tool_version": null, "outputs": [], "workflow_outputs": [], "input_connections": {}, "tool_state": "{}", "id": 2, "uuid": "14feccd1-9c67-44ad-bfec-26929151f088", "errors": null, "name": "Input dataset", "label": "tRNA", "inputs": [], "position": {"top": 326, "left": 242}, "annotation": "", "content_id": null, "type": "data_input"}, "3": {"tool_id": null, "tool_version": null, "outputs": [], "workflow_outputs": [], "input_connections": {}, "tool_state": "{}", "id": 3, "uuid": "c1821020-7ba7-482f-bc87-d25727baed39", "errors": null, "name": "Input dataset", "label": "tRNA-edited", "inputs": [], "position": {"top": 391, "left": 261}, "annotation": "", "content_id": null, "type": "data_input"}, "4": {"tool_id": null, "tool_version": null, "outputs": [], "workflow_outputs": [], "input_connections": {}, "tool_state": "{}", "id": 4, "uuid": "a145edc1-c7c1-487e-912f-f5d4d65a8d9c", "errors": null, "name": "Input dataset", "label": "rRNA", "inputs": [], "position": {"top": 456, "left": 281}, "annotation": "", "content_id": null, "type": "data_input"}, "5": {"tool_id": null, "tool_version": null, "outputs": [], "workflow_outputs": [], "input_connections": {}, "tool_state": "{}", "id": 5, "uuid": "67e65d07-5940-4164-8ad7-130ab04845a0", "errors": null, "name": "Input dataset", "label": "miRNA", "inputs": [], "position": {"top": 522, "left": 297}, "annotation": "", "content_id": null, "type": "data_input"}, "6": {"tool_id": null, "tool_version": null, "outputs": [], "workflow_outputs": [], "input_connections": {}, "tool_state": "{}", "id": 6, "uuid": "2e528069-ac8b-4b0b-94ec-0b765a913e09", "errors": null, "name": "Input dataset", "label": "snoRNA", "inputs": [], "position": {"top": 586, "left": 335.5}, "annotation": "", "content_id": null, "type": "data_input"}, "7": {"tool_id": null, "tool_version": null, "outputs": [], "workflow_outputs": [], "input_connections": {}, "tool_state": "{}", "id": 7, "uuid": "f6e59661-2dd0-450d-8434-22c5aa36ded1", "errors": null, "name": "Input dataset", "label": "TE-derived", "inputs": [], "position": {"top": 654, "left": 408}, "annotation": "", "content_id": null, "type": "data_input"}, "8": {"tool_id": null, "tool_version": null, "outputs": [], "workflow_outputs": [], "input_connections": {}, "tool_state": "{}", "id": 8, "uuid": "8e9d9897-3a19-4543-be4d-78af6598110f", "errors": null, "name": "Input dataset", "label": "all-ncRNA", "inputs": [], "position": {"top": 720, "left": 446}, "annotation": "", "content_id": null, "type": "data_input"}, "9": {"tool_id": null, "tool_version": null, "outputs": [], "workflow_outputs": [], "input_connections": {}, "tool_state": "{}", "id": 9, "uuid": "7718cea5-b3bf-42f4-91f2-a005b2d358fb", "errors": null, "name": "Input dataset", "label": "all-genes", "inputs": [], "position": {"top": 796, "left": 474}, "annotation": "", "content_id": null, "type": "data_input"}, "10": {"tool_id": null, "tool_version": null, "outputs": [], "workflow_outputs": [], "input_connections": {}, "tool_state": "{}", "id": 10, "uuid": "2a19d9b8-ba50-4928-8626-044d7bd8b66a", "errors": null, "name": "Input dataset", "label": "all-intergenics", "inputs": [], "position": {"top": 894, "left": 539}, "annotation": "", "content_id": null, "type": "data_input"}, "11": {"tool_id": "toolshed.g2.bx.psu.edu/repos/artbio/sr_bowtie_dataset_annotation/sr_bowtie_dataset_annotation/2.3.0", "tool_version": "2.3.0", "outputs": [{"type": "tabular", "name": "output"}, {"type": "pdf", "name": "barplot"}], "workflow_outputs": [], "input_connections": {"AdditionalQueries_5|ownFile": {"output_name": "output", "id": 7}, "AdditionalQueries_6|ownFile": {"output_name": "output", "id": 8}, "AdditionalQueries_4|ownFile": {"output_name": "output", "id": 6}, "AdditionalQueries_8|ownFile": {"output_name": "output", "id": 10}, "AdditionalQueries_1|ownFile": {"output_name": "output", "id": 3}, "AdditionalQueries_0|ownFile": {"output_name": "output", "id": 2}, "refGenomeSource1|ownFile": {"output_name": "output", "id": 1}, "input": {"output_name": "output", "id": 0}, "AdditionalQueries_3|ownFile": {"output_name": "output", "id": 5}, "AdditionalQueries_7|ownFile": {"output_name": "output", "id": 9}, "AdditionalQueries_2|ownFile": {"output_name": "output", "id": 4}}, "tool_state": "{\"__page__\": null, \"mismatches\": \"\\\"0\\\"\", \"__rerun_remap_job_id__\": null, \"refGenomeSource1\": \"{\\\"__current_case__\\\": 1, \\\"genomeSource\\\": \\\"history\\\", \\\"ownFile\\\": {\\\"__class__\\\": \\\"RuntimeValue\\\"}}\", \"AdditionalQueries\": \"[{\\\"__index__\\\": 0, \\\"ownFile\\\": {\\\"__class__\\\": \\\"RuntimeValue\\\"}}, {\\\"__index__\\\": 1, \\\"ownFile\\\": {\\\"__class__\\\": \\\"RuntimeValue\\\"}}, {\\\"__index__\\\": 2, \\\"ownFile\\\": {\\\"__class__\\\": \\\"RuntimeValue\\\"}}, {\\\"__index__\\\": 3, \\\"ownFile\\\": {\\\"__class__\\\": \\\"RuntimeValue\\\"}}, {\\\"__index__\\\": 4, \\\"ownFile\\\": {\\\"__class__\\\": \\\"RuntimeValue\\\"}}, {\\\"__index__\\\": 5, \\\"ownFile\\\": {\\\"__class__\\\": \\\"RuntimeValue\\\"}}, {\\\"__index__\\\": 6, \\\"ownFile\\\": {\\\"__class__\\\": \\\"RuntimeValue\\\"}}, {\\\"__index__\\\": 7, \\\"ownFile\\\": {\\\"__class__\\\": \\\"RuntimeValue\\\"}}, {\\\"__index__\\\": 8, \\\"ownFile\\\": {\\\"__class__\\\": \\\"RuntimeValue\\\"}}]\", \"input\": \"{\\\"__class__\\\": \\\"RuntimeValue\\\"}\"}", "id": 11, "tool_shed_repository": {"owner": "artbio", "changeset_revision": "279fdd92a615", "name": "sr_bowtie_dataset_annotation", "tool_shed": "toolshed.g2.bx.psu.edu"}, "uuid": "9df7bfc1-201a-407f-9286-14687bca1579", "errors": null, "name": "Annotate smRNA dataset", "post_job_actions": {}, "label": null, "inputs": [{"name": "refGenomeSource1", "description": "runtime parameter for tool Annotate smRNA dataset"}, {"name": "input", "description": "runtime parameter for tool Annotate smRNA dataset"}], "position": {"top": 472, "left": 864.5}, "annotation": "", "content_id": "toolshed.g2.bx.psu.edu/repos/artbio/sr_bowtie_dataset_annotation/sr_bowtie_dataset_annotation/2.3.0", "type": "tool"}}, "annotation": "test bowtie annotation in a workflow", "a_galaxy_workflow": "true"}
