# Supplementary material for: tRNA 2′-O-methylation by a duo of TRM7/FTSJ1 proteins modulates small RNA silencing in Drosophila
Source: Nucleic Acids Res. 2020 Jan 16;48(4):2050–72. doi: 10.1093/nar/gkaa002 (PMC7038984; doi:10.1093/nar/gkaa002)
Supplement: gkaa002_Supplemental_Files [file gkaa002_supplemental_files.zip › Galaxy-Workflow-Small_RNA_size_distributions (2).ga]

{"uuid": "d5314080-bf60-41d4-a4d7-01de3c27a8cd", "tags": [], "format-version": "0.1", "name": "Small RNA size distributions", "steps": {"0": {"tool_id": null, "tool_version": null, "outputs": [], "workflow_outputs": [], "input_connections": {}, "tool_state": "{\"collection_type\": \"list\"}", "id": 0, "uuid": "72178472-c557-4a96-82c2-5109575b21cb", "errors": null, "name": "Input dataset collection", "label": "smRNA read collection", "inputs": [], "position": {"top": 179.5, "left": 288.5}, "annotation": "", "content_id": null, "type": "data_collection_input"}, "1": {"tool_id": null, "tool_version": null, "outputs": [], "workflow_outputs": [], "input_connections": {}, "tool_state": "{}", "id": 1, "uuid": "f5a623c8-407f-4f7b-bae6-8bb413f665da", "errors": null, "name": "Input dataset", "label": "Canonical transposons", "inputs": [], "position": {"top": 347, "left": 330.5}, "annotation": "", "content_id": null, "type": "data_input"}, "2": {"tool_id": "toolshed.g2.bx.psu.edu/repos/artbio/sr_bowtie/bowtieForSmallRNA/2.1.1", "tool_version": "2.1.1", "outputs": [{"type": "tabular", "name": "output"}, {"type": "input", "name": "aligned"}, {"type": "input", "name": "unaligned"}], "workflow_outputs": [], "input_connections": {"input": {"output_name": "output", "id": 0}}, "tool_state": "{\"__page__\": null, \"output_format\": \"\\\"bam\\\"\", \"additional_fasta\": \"\\\"No\\\"\", \"v_mismatches\": \"\\\"1\\\"\", \"__rerun_remap_job_id__\": null, \"input\": \"{\\\"__class__\\\": \\\"RuntimeValue\\\"}\", \"refGenomeSource\": \"{\\\"genomeSource\\\": \\\"indexed\\\", \\\"index\\\": \\\"dm6\\\", \\\"__current_case__\\\": 0}\", \"method\": \"\\\"RNA\\\"\"}", "id": 2, "tool_shed_repository": {"owner": "artbio", "changeset_revision": "0281bb245635", "name": "sr_bowtie", "tool_shed": "toolshed.g2.bx.psu.edu"}, "uuid": "74ed75fe-0925-4c0c-81b7-41ed748bc16e", "errors": null, "name": "sR_bowtie", "post_job_actions": {"RenameDatasetActionoutput": {"output_name": "output", "action_type": "RenameDatasetAction", "action_arguments": {"newname": "Dm6-small-reads"}}}, "label": null, "inputs": [{"name": "input", "description": "runtime parameter for tool sR_bowtie"}], "position": {"top": 211.5, "left": 597.5}, "annotation": "", "content_id": "toolshed.g2.bx.psu.edu/repos/artbio/sr_bowtie/bowtieForSmallRNA/2.1.1", "type": "tool"}, "3": {"tool_id": "toolshed.g2.bx.psu.edu/repos/artbio/sr_bowtie/bowtieForSmallRNA/2.1.1", "tool_version": "2.1.1", "outputs": [{"type": "tabular", "name": "output"}, {"type": "input", "name": "aligned"}, {"type": "input", "name": "unaligned"}], "workflow_outputs": [], "input_connections": {"input": {"output_name": "output", "id": 0}, "refGenomeSource|ownFile": {"output_name": "output", "id": 1}}, "tool_state": "{\"__page__\": null, \"output_format\": \"\\\"bam\\\"\", \"additional_fasta\": \"\\\"No\\\"\", \"v_mismatches\": \"\\\"1\\\"\", \"__rerun_remap_job_id__\": null, \"input\": \"{\\\"__class__\\\": \\\"RuntimeValue\\\"}\", \"refGenomeSource\": \"{\\\"genomeSource\\\": \\\"history\\\", \\\"ownFile\\\": {\\\"__class__\\\": \\\"RuntimeValue\\\"}, \\\"__current_case__\\\": 1}\", \"method\": \"\\\"multiple\\\"\"}", "id": 3, "tool_shed_repository": {"owner": "artbio", "changeset_revision": "0281bb245635", "name": "sr_bowtie", "tool_shed": "toolshed.g2.bx.psu.edu"}, "uuid": "91be2479-1daf-43ad-96ff-7b20f9194002", "errors": null, "name": "sR_bowtie", "post_job_actions": {"RenameDatasetActionoutput": {"output_name": "output", "action_type": "RenameDatasetAction", "action_arguments": {"newname": "Ensemble_canonical_TEs"}}}, "label": null, "inputs": [{"name": "input", "description": "runtime parameter for tool sR_bowtie"}, {"name": "refGenomeSource", "description": "runtime parameter for tool sR_bowtie"}], "position": {"top": 422.5, "left": 598.5}, "annotation": "", "content_id": "toolshed.g2.bx.psu.edu/repos/artbio/sr_bowtie/bowtieForSmallRNA/2.1.1", "type": "tool"}, "4": {"tool_id": "toolshed.g2.bx.psu.edu/repos/artbio/small_rna_maps/small_rna_maps/2.13.1", "tool_version": "2.13.1", "outputs": [{"type": "tabular", "name": "output_tab"}, {"type": "bed", "name": "output_bed"}, {"type": "tabular", "name": "extra_output_tab"}, {"type": "pdf", "name": "output_pdf"}], "workflow_outputs": [], "input_connections": {"inputs": {"output_name": "output", "id": 2}}, "tool_state": "{\"inputs\": \"{\\\"__class__\\\": \\\"RuntimeValue\\\"}\", \"__page__\": null, \"__rerun_remap_job_id__\": null, \"ylimits_cond\": \"{\\\"ylimits\\\": \\\"false\\\", \\\"__current_case__\\\": 1}\", \"minsize\": \"\\\"19\\\"\", \"maxsize\": \"\\\"29\\\"\", \"plots_options\": \"{\\\"mergestrands\\\": \\\"merge\\\", \\\"plots_options_selector\\\": \\\"global\\\", \\\"first_plot\\\": \\\"Size\\\", \\\"__current_case__\\\": 2}\", \"normalization\": \"\\\"1\\\"\"}", "id": 4, "tool_shed_repository": {"owner": "artbio", "changeset_revision": "376fae7c9f32", "name": "small_rna_maps", "tool_shed": "toolshed.g2.bx.psu.edu"}, "uuid": "c5974812-d797-4156-9666-5b58799b6118", "errors": null, "name": "small_rna_maps", "post_job_actions": {"RenameDatasetActionoutput_pdf": {"output_name": "output_pdf", "action_type": "RenameDatasetAction", "action_arguments": {"newname": "dm6_smRNA_size_distribution.pdf"}}}, "label": null, "inputs": [{"name": "inputs", "description": "runtime parameter for tool small_rna_maps"}], "position": {"top": 256.5, "left": 1022.5}, "annotation": "", "content_id": "toolshed.g2.bx.psu.edu/repos/artbio/small_rna_maps/small_rna_maps/2.13.1", "type": "tool"}, "5": {"tool_id": "toolshed.g2.bx.psu.edu/repos/artbio/small_rna_maps/small_rna_maps/2.13.1", "tool_version": "2.13.1", "outputs": [{"type": "tabular", "name": "output_tab"}, {"type": "bed", "name": "output_bed"}, {"type": "tabular", "name": "extra_output_tab"}, {"type": "pdf", "name": "output_pdf"}], "workflow_outputs": [], "input_connections": {"inputs": {"output_name": "output", "id": 3}}, "tool_state": "{\"inputs\": \"{\\\"__class__\\\": \\\"RuntimeValue\\\"}\", \"__page__\": null, \"__rerun_remap_job_id__\": null, \"ylimits_cond\": \"{\\\"ylimits\\\": \\\"false\\\", \\\"__current_case__\\\": 1}\", \"minsize\": \"\\\"19\\\"\", \"maxsize\": \"\\\"29\\\"\", \"plots_options\": \"{\\\"plots_options_selector\\\": \\\"one_plot\\\", \\\"first_plot\\\": \\\"Size\\\", \\\"__current_case__\\\": 1}\", \"normalization\": \"\\\"1\\\"\"}", "id": 5, "tool_shed_repository": {"owner": "artbio", "changeset_revision": "376fae7c9f32", "name": "small_rna_maps", "tool_shed": "toolshed.g2.bx.psu.edu"}, "uuid": "a6ec5a66-33fe-4807-bfe3-3fb79c704649", "errors": null, "name": "small_rna_maps", "post_job_actions": {"RenameDatasetActionoutput_pdf": {"output_name": "output_pdf", "action_type": "RenameDatasetAction", "action_arguments": {"newname": "Ensembl_canonical_TE_size_distributions_detailed"}}}, "label": null, "inputs": [{"name": "inputs", "description": "runtime parameter for tool small_rna_maps"}], "position": {"top": 465, "left": 1025.5}, "annotation": "", "content_id": "toolshed.g2.bx.psu.edu/repos/artbio/small_rna_maps/small_rna_maps/2.13.1", "type": "tool"}, "6": {"tool_id": "toolshed.g2.bx.psu.edu/repos/artbio/small_rna_maps/small_rna_maps/2.13.1", "tool_version": "2.13.1", "outputs": [{"type": "tabular", "name": "output_tab"}, {"type": "bed", "name": "output_bed"}, {"type": "tabular", "name": "extra_output_tab"}, {"type": "pdf", "name": "output_pdf"}], "workflow_outputs": [], "input_connections": {"inputs": {"output_name": "output", "id": 3}}, "tool_state": "{\"inputs\": \"{\\\"__class__\\\": \\\"RuntimeValue\\\"}\", \"__page__\": null, \"__rerun_remap_job_id__\": null, \"ylimits_cond\": \"{\\\"ylimits\\\": \\\"false\\\", \\\"__current_case__\\\": 1}\", \"minsize\": \"\\\"19\\\"\", \"maxsize\": \"\\\"29\\\"\", \"plots_options\": \"{\\\"mergestrands\\\": \\\"merge\\\", \\\"plots_options_selector\\\": \\\"global\\\", \\\"first_plot\\\": \\\"Size\\\", \\\"__current_case__\\\": 2}\", \"normalization\": \"\\\"1\\\"\"}", "id": 6, "tool_shed_repository": {"owner": "artbio", "changeset_revision": "376fae7c9f32", "name": "small_rna_maps", "tool_shed": "toolshed.g2.bx.psu.edu"}, "uuid": "9db1b5ea-5949-4ce6-9db1-39e1337010cb", "errors": null, "name": "small_rna_maps", "post_job_actions": {"RenameDatasetActionoutput_pdf": {"output_name": "output_pdf", "action_type": "RenameDatasetAction", "action_arguments": {"newname": "Ensembl_canonical_TE_size_distributions_global"}}}, "label": null, "inputs": [{"name": "inputs", "description": "runtime parameter for tool small_rna_maps"}], "position": {"top": 678.5, "left": 1073.5}, "annotation": "", "content_id": "toolshed.g2.bx.psu.edu/repos/artbio/small_rna_maps/small_rna_maps/2.13.1", "type": "tool"}}, "annotation": "", "a_galaxy_workflow": "true"}
